# Supplementary material for: Engineering an Enhanced EGFR Engager: Humanization of Cetuximab for Improved Developability
Source: Antibodies (Basel). 2022 Jan 13;11(1):6. doi: 10.3390/antib11010006 (PMC8788544; doi:10.3390/antib11010006)
Supplement: Supplementary file 1 [file antibodies-11-00006-s001.zip]

Archive with 1 entries (1 files):
- antibodies-1502278-supplementary.pdf
